# Supplementary material for: Leveraging a gain-of-function allele of Caenorhabditis elegans paqr-1 to elucidate membrane homeostasis by PAQR proteins
Source: PLoS Genet. 2020 Aug 4;16(8):e1008975. doi: 10.1371/journal.pgen.1008975 (PMC7428288; doi:10.1371/journal.pgen.1008975)
Supplement: S1 Lipidomics — The values are expressed in %mol for each listed fatty acid type. (XLSX) [file pgen.1008975.s006.xlsx]

## Sheet: Figure 2D
mol%		N2 NGM				N2 Glucose				paqr-2 NGM				paqr-2 Glucose				paqr-1 (et52) NGM				paqr-1(et52) Glucose				paqr-2;paqr-1(et52) NGM				paqr-2;paqr-1(et52) Glucose
FA15:0		1.28	1.33	1.33		0.969969	1.02894	1.12775		1.8589	2.3323	2.66084		1.25608	1.4976	1.43319		1.53099	1.34865	1.57165		1.14949	1.00567	1.02669		1.99705	2.23423	2.04835		1.56044	1.53159	1.63617
FA16:0		3.34	3.17	3.27		5.82243	6.0819	5.25328		6.59609	3.62424	3.76865		11.6835	10.1334	11.1352		3.33522	2.6845	3.35302		5.61422	5.45591	5.19401		3.30529	3.40957	3.42412		6.10225	5.95188	6.35474
FA17:0		3.29	3.41	3.3		2.33883	2.51919	2.71139		4.5267	6.02585	6.09394		3.41063	4.31587	3.87686		3.41847	3.53334	3.37372		2.3973	2.23024	2.3946		4.08944	4.10188	4.07911		3.00469	3.08114	2.81764
FA18:0		3.28	3.59	3.64		5.64444	5.56647	5.45295		2.56901	3.18834	3.28728		3.36222	4.01292	3.91632		3.3	3.21137	3.41986		5.66485	5.6808	5.50083		3.41531	3.26115	3.26678		5.18745	5.0002	5.21022
FA19:0		0.12	0.11	0.11		0.0287295	0.0333162	0.0294646		0.0889371	0.123785	0.129047		0.0705019	0.0858697	0.091915		0.0858834	0.0835168	0.0930616		0.0229395	0.0206615	0.0296134		0.0934734	0.103248	0.099743		0.0281076	0.0285122	0.0256247
FA20:0		0.11	0.13	0.11		0.055836	0.0599875	0.05233		0.0795371	0.105089	0.109912		0.0499634	0.054548	0.0645898		0.111667	0.152638	0.107411		0.0477915	0.0504801	0.0569813		0.107213	0.0987612	0.0958728		0.0460058	0.0377114	0.0410275

## Sheet: Figure 2E
mol%		N2 NGM				N2 Glucose				paqr-2 NGM				paqr-2 Glucose				paqr-1 (et52) NGM				paqr-1(et52) Glucose				paqr-2;paqr-1(et52) NGM				paqr-2;paqr-1(et52) Glucose
FA 18:2		9.88624	10.1017	10.028		18.1353	18.0763	18.7964		6.83695	9.46098	9.59864		10.0684	11.7983	10.7818		9.67104	9.11004	10.0834		19.5054	19.1991	18.3405		9.97245	10.2601	10.0875		18.4071	17.4368	18.1282
FA 18:3		1.9209	1.65275	1.66972		2.23486	2.17902	2.30965		0.74462	1.05114	1.08747		0.454441	0.519955	0.488157		1.65002	1.58336	1.71763		2.29182	2.31309	2.21503		1.58899	1.42412	1.61246		2.04568	2.00675	2.04934
FA 20:2		0.354686	0.426528	0.396303		0.825088	0.906455	0.898805		0.31978	0.471439	0.428916		0.517761	0.646875	0.578866		0.319677	0.337506	0.341256		0.79746	0.820327	0.919498		0.42099	0.465113	0.415306		0.834668	0.939168	0.836707
FA 20:3		2.98701	3.02321	3.17116		3.71753	4.14602	4.00138		1.98156	2.75496	2.64361		2.12398	2.51676	2.35904		3.46108	3.50967	3.46376		4.25295	4.50956	4.70188		3.48732	3.09762	3.02046		3.80313	3.7959	3.80522
FA 20:4		2.91881	2.87739	3.02973		3.4118	3.75889	3.6264		1.84756	2.54037	2.5134		1.79183	2.28236	1.96969		3.11716	3.32388	3.21974		3.84009	4.01791	4.13939		3.18213	2.97488	2.94022		3.3922	3.49321	3.30886
FA 20:5		4.02445	4.22724	4.34781		4.44846	4.69414	4.62247		2.43174	3.49833	3.50422		1.98118	2.40829	2.13322		4.31901	4.67566	4.34035		4.59219	4.79709	5.04036		4.56941	4.16975	4.07916		4.3887	4.34042	4.2499

## Sheet: Figure 2F
mol%		N2 NGM					N2 Glucose					paqr-2 NGM					paqr-2 Glucose					paqr-1(tm3262) NGM					paqr-1(tm3262) Glucose					paqr-2;paqr-1(tm3262) NGM				paqr-2;paqr-1(tm3262) Glucose
FA15:0		1.53791	1.48756	1.45913	1.57702		1.2368	1.19803	1.03499	1.17761		2.73717	2.47646	2.87485	2.65127		2.2203	2.0947	2.22457	2.07186		1.80812	1.38301	1.71927	1.7549		1.38693	1.37188	1.22828	1.45392		2.67231	2.81917	2.72376		2.02078	2.18511	2.00976
FA16:0		2.57827	3.31441	2.93854	2.98409		5.75138	5.88858	5.47146	5.87314		3.86189	3.93799	4.08006	3.83308		8.78837	8.40234	9.19575	8.93971		3.33762	2.90227	3.78114	3.49299		6.25765	4.71501	6.04181	5.50498		4.76598	4.75161	4.87634		9.00056	8.84847	9.9282
FA17:0		3.85451	3.44324	3.34235	3.4738		2.40732	2.47688	2.51718	2.36728		6.91661	7.13456	7.94582	6.92819		4.68682	4.81355	4.80088	4.69611		4.53904	4.85489	4.09774	4.28111		3.01488	4.17064	3.5754	3.93269		7.11171	7.90528	7.29521		6.64134	6.46602	6.36983
FA18:0		3.66078	3.93643	3.64714	3.72427		6.05039	6.03219	6.11982	6.32651		4.17227	4.39412	4.48074	3.84395		6.54972	6.16623	6.3394	6.03264		4.30083	4.18913	3.93384	4.52221		6.84146	5.70016	5.87395	5.46627		4.77247	5.13989	4.90329		6.48869	6.12463	6.59341
FA19:0		0.128517	0.102885	0.112896	0.107228		0.0272091	0.0273683	0.0429128	0.0352166		0.161647	0.145302	0.18948	0.162737		0.0703885	0.0689091	0.052481	0.0703524		0.138528	0.143623	0.127986	0.132378		0.0422689	0.0556955	0.0495023	0.064766		0.163904	0.187502	0.182962		0.108918	0.0815348	0.102459
FA20:0		0.131021	0.118633	0.110643	0.123209		0.0712517	0.06871	0.0821601	0.0640053		0.126087	0.110749	0.111019	0.108771		0.0594019	0.0644978	0.0542468	0.0677462		0.128622	0.093258	0.125753	0.122672		0.065248	0.0550301	0.0588992	0.0602053		0.148661	0.18249	0.179453		0.0751846	0.0608796	0.0900419

## Sheet: Figure 2G
mol%		N2 NGM					N2 Glucose					paqr-2 NGM					paqr-2 Glucose					paqr-1(tm3262) NGM					paqr-1(tm3262) Glucose					paqr-2;paqr-1(tm3262) NGM				paqr-2;paqr-1(tm3262) Glucose
FA 18:2		9.95668	10.0629	9.30649	10.965		18.2317	18.6457	16.9478	18.9222		10.7106	10.8252	12.0759	10.7888		16.2799	16.1221	17.3441	15.9088		10.4089	12.8868	9.28548	9.75651		16.676	18.6612	17.2225	18.3246		7.46605	7.98794	7.3412		13.3483	13.1547	13.1328
FA 18:3		1.46965	1.62218	1.67119	1.70902		2.37512	2.54009	2.45298	2.42966		1.23344	1.19712	1.02104	1.15532		1.51854	1.56925	1.55051	1.6193		1.4856	1.09128	1.47356	1.57806		2.27542	1.33863	2.02144	1.53578		1.17888	1.25067	1.16011		0.831653	0.875061	0.816243
FA 20:2		0.470611	0.377712	0.329552	0.371179		0.743812	0.698367	0.80382	0.816815		0.709413	0.630147	0.881784	0.697529		1.09433	1.16114	1.07942	1.10325		0.467403	0.763528	0.399779	0.410574		0.880292	1.3544	0.969805	1.22137		0.424066	0.452739	0.418354		0.982955	0.953766	0.88141
FA 20:3		3.77656	3.41893	3.25918	3.14443		4.5298	4.3804	4.70258	4.41238		3.394	3.20512	3.45959	3.24656		4.0085	3.76375	3.63424	3.72133		4.28145	3.95976	3.82881	4.0829		5.0717	4.54925	4.3369	4.68086		3.20629	3.60708	3.47038		3.86294	3.77767	4.00704
FA 20:4		3.50561	3.18918	3.07025	2.84078		3.86307	3.83544	3.98434	3.81885		3.0723	2.96139	3.25942	2.87855		3.30626	3.11915	3.17082	3.40082		3.68362	4.05016	3.25748	3.55299		4.35362	4.3067	3.82995	4.25691		2.61794	2.95307	2.78695		3.18841	3.14563	3.36747
FA 20:5		5.04385	4.8203	4.19246	4.02131		4.97644	4.89615	5.18339	5.21035		4.48465	4.09698	4.49385	4.09338		4.12706	4.20992	4.13561	4.45121		4.88156	5.35326	4.36227	4.84363		5.50941	5.09501	4.7367	5.46902		3.79817	4.16822	3.78593		3.36347	3.57868	3.59351

## Sheet: S2C Fig
mol%		N2 NGM				N2 Glucose				paqr-2 NGM				paqr-2 Glucose				paqr-1 (et52) NGM				paqr-1(et52) Glucose				paqr-2;paqr-1(et52) NGM				paqr-2;paqr-1(et52) Glucose
FA 16:1		3.2929	3.76193	3.44052		1.65432	1.54781	1.32345		4.39649	2.06871	2.15464		2.20471	2.11848	2.36997		3.31737	2.94101	3.44284		1.41129	1.42063	1.26501		2.32518	3.04003	3.44738		1.43067	1.4935	1.69771
FA 17:1		7.26658	6.90212	7.46399		11.8979	10.7281	10.0603		12.3412	5.48202	4.91131		17.2713	11.6708	13.2466		8.96221	6.94627	9.01495		10.7896	10.0337	9.58792		8.74718	8.43417	8.10296		10.5923	10.2278	10.3549
FA 18:1		53.378	52.7072	52.0593		32.1012	31.9483	33.3534		49.8796	54.6203	54.6588		32.2184	37.6697	36.4648		50.4775	53.7336	49.5467		31.3177	32.4472	33.2847		49.3559	49.9788	50.5195		32.5936	34.5476	32.9845
FA 19:1		1.96867	1.93163	1.99145		6.3245	6.31671	5.97639		2.8929	1.83702	1.69477		11.021	7.65886	8.53613		2.42339	2.26668	2.39529		5.98535	5.68401	5.96778		2.69795	2.30359	2.13809		6.18409	5.67306	6.11486
FA 20:1		0.587289	0.653846	0.636814		0.388835	0.408437	0.404214		0.608427	0.815132	0.75456		0.514191	0.609378	0.553808		0.499274	0.558346	0.515347		0.319649	0.31367	0.335288		0.644685	0.643015	0.622906		0.398813	0.414804	0.38438

## Sheet: S2D Fig
mol%		N2 NGM					N2 Glucose					paqr-2 NGM					paqr-2 Glucose					paqr-1(tm3262) NGM					paqr-1(tm3262) Glucose					paqr-2;paqr-1(tm3262) NGM				paqr-2;paqr-1(tm3262) Glucose
FA 16:1		2.1162	2.87606	2.26119	3.01046		1.30169	1.36089	1.38654	1.24199		1.49165	1.61225	1.3943	1.61565		1.55415	1.37364	1.59092	1.47992		2.06868	1.50242	2.45294	2.09581		1.37858	0.937405	1.28078	1.11277		1.84575	1.7828	1.85104		1.24742	1.22419	1.53721
FA 17:1		6.42518	7.87147	7.19465	6.8803		10.3804	10.2749	8.47466	10.5095		6.11665	5.69434	4.81266	5.60211		7.39147	6.90961	8.17707	7.13007		6.10097	4.4811	8.08048	6.89734		8.7206	6.17153	6.91334	6.811		6.33176	6.15525	6.68713		5.31042	6.06427	4.19639
FA 18:1		52.3962	50.6812	54.6185	52.6319		30.9635	30.8899	34.5445	29.8283		47.3862	48.4696	45.3181	49.1394		32.3393	33.8802	30.3057	33.0108		49.3737	49.1719	49.9414	49.4464		30.0099	36.059	36.63	34.4971		50.1512	46.8046	48.6474		38.76	38.0669	39.0808
FA 19:1		2.28315	2.1095	1.98598	1.8414		6.71313	6.42272	5.83724	6.58908		2.49735	2.20028	2.50752	2.33502		5.4013	5.63504	5.74885	5.72153		2.23944	2.30118	2.3748	2.26294		6.98225	4.78698	4.69887	4.95067		2.19078	2.52629	2.44323		3.76127	4.35407	3.23655
FA 20:1		0.665266	0.567474	0.49983	0.594533		0.376994	0.363652	0.413557	0.377027		0.928081	0.908336	1.09391	0.919726		0.604126	0.645899	0.59549	0.574588		0.755917	0.872406	0.75727	0.766587		0.533824	0.671554	0.531848	0.65705		1.15403	1.32539	1.24725		1.00772	1.03845	1.05688
